# Supplementary material for: Thiophosphoryl-PMMH Dendrimers for Potential Detection and Remediation of CBRN Contamination: Selected Studies and General Guidelines and Procedures
Source: Materials (Basel). 2025 Aug 13;18(16):3805. doi: 10.3390/ma18163805 (PMC12387595; doi:10.3390/ma18163805)
Supplement: Supplementary file 1 [file materials-18-03805-s001.zip]

Archive with 1 entries (1 files):
- materials-3736392-supplementary.pdf
